# Supplementary material for: Mortality and Causes of Death among Individuals Diagnosed with Human Immunodeficiency Virus in Korea, 2004–2018: An Analysis of a Nationwide Population-Based Claims Database
Source: Int J Environ Res Public Health. 2022 Sep 18;19(18):11788. doi: 10.3390/ijerph191811788 (PMC9517230; doi:10.3390/ijerph191811788)
Supplement: Supplementary file 1 [file ijerph-19-11788-s001.zip]

Archive with 1 entries (1 files):
- ijerph-1893177-supplementary.xlsx
