# Supplementary material for: Mortality and Causes of Death among Individuals Diagnosed with Human Immunodeficiency Virus in Korea, 2004–2018: An Analysis of a Nationwide Population-Based Claims Database
Source: Int J Environ Res Public Health. 2022 Sep 18;19(18):11788. doi: 10.3390/ijerph191811788 (PMC9517230; doi:10.3390/ijerph191811788)
Supplement: Supplementary file 1 [file ijerph-19-11788-s001.zip › ijerph-1893177-supplementary.xlsx]

## Sheet: S_Table_1
Table S1. Categories of causes of death and the applied International Classification of Diseases (ICD) -10 codes
Causes of Death	ICD-10 codes
HIV/AIDS related	B20-B24
Total cancer	C00-C99, D00-D48
AIDS-defining cancer	C46, C53, C82-C86, C96
non-AIDS defining cancer	Total cancer codes not listed in AIDS-defining cancer
Cardiovascular diseases	I00-I99
Liver disease	B15-B19, K70-K76
Suicide	X60-X84
Accident	V01-Y89 (except X60-X84)
Other infections	A00-A99, B00-B99 (except B15-B19), J10-J18
Others	All codes not previously listed

## Sheet: S_Table_2
Table S2. International Classification of Diseases (ICD) -10 codes to define AIDS-defining illness
List of AIDS-defining illness	ICD-10 codes
Candidiasis of bronchi, trachea, esophageal, or lungs	B371, B3780, B204
Cryptococcus,extrapulmonary	B451, B452, B453, B457, B458, B459
CMV disease	B202, B25, K871, K770, P351
Mycobacterium tuberculosis, non-tuberculosis mycobacterium	A318, A15-A19, B206, O980, U843, M490, M900, P370, Z227, E350, G050, B90, G07, M011, K673, K230, N330, M011, N740-N741, Z030, N510, N511, K960, M680, N518, I410, H192, H220, H031, G630, B200
Encephalopathy, HIV-related	B220, F024
Coccidiodomycosis, disseminated or extrapulmonary	B383 ~ B389
Cryptosporidiosis, chronic intestinal	A072
Isosporiasis, chronic intestinal	A073
HSV: bronchitis, pneumonia, or esophagitis	B008, B009
Histoplasmosis, disseminated or extrapulmonary	B393 ~ B399
Salmonella septicemia, recurrent	A021
Pneumonia, recurrent	B012, J12-18, B052, J851, J100, J110, B068, A241, B960, B961, B250, B221
Pneumocystis carinii pneumonia	B485, B206
Progressive multifocal leukoencephalopathy	A812
Toxoplasmosis of brain	B582, G052, B205 - B208
Wasting syndrome due to HIV	B222
Kaposi's Sarcoma	C46, B210
Burkitt's Lymphoma	C837, B211
Lymphoma, primary, of brain, immunoblastic (or equivalent term)	C82-C86, C96, B212, B213
Cervical cancer (invasive)	C53

## Sheet: S_Table_3
Table S3. Crude mortality rate of general population in Korea, 2004-2018
Crude mortality rate (per 100,000)	Men	Women
All cause	566.5	293.9
All cancers	200.2	104.2
AIDS-defining cancer	5.26	7.54
non-AIDS defining cancer	195	96.63
Cardiovascular diseases	102.2	66.62
Liver disease	28.02	6.27
Suicide	44.81	19.34
Accident	50	16.41
Other infection	27.32	13.8
Others	113.9	67.29

## Sheet: S_Table_4
Table S4. Mortality by characteristics of human immunodeficiency virus (HIV) -infected people in Korea, 2004-2018
	PY	All cause			AIDS			All cancers			AIDS-defining cancer			non-AIDS defining cancer			Cardiovascular diseases			Liver disease			Suicide			Accident			Other infection			Others
		N	Mortality rate	95% CI	N	Mortality rate	95% CI	N	Mortality rate	95% CI	N	Mortality rate	95% CI	N	Mortality rate	95% CI	N	Mortality rate	95% CI	N	Mortality rate	95% CI	N	Mortality rate	95% CI	N	Mortality rate	95% CI	N	Mortality rate	95% CI	N	Mortality rate	95% CI
Total	97438.8	1669	1712.9	(1630.7-1795.0)	985	1010.9	(947.8-1074.0)	161	165.2	(139.7-190.8)	24	24.6	(14.8-34.5)	137	140.6	(117.1-164.1)	82	84.2	(65.9-102.4)	45	46.2	(32.7-59.7)	124	127.3	(104.9-149.7)	37	38	(25.7-50.2)	35	35.9	(24.0-47.8)	200	205.3	(176.8-233.7)
Sex
Men	85613.9	1492	1742.7	(1654.3-1831.1)	916	1069.9	(1000.6-1139.2)	135	157.7	(131.1-184.3)	22	25.7	(15.0-36.4)	113	132	(107.7-156.3)	69	80.6	(61.6-99.6)	39	45.6	(31.3-59.9)	116	135.5	(110.8-160.1)	35	40.9	(27.3-54.4)	26	30.4	(18.7-42.0)	156	182.2	(153.6-210.8)
Women	11824.9	177	1496.8	(1276.3-1717.4)	69	583.5	(445.8-721.2)	26	219.9	(135.4-304.4)	2	16.9	(0.0-40.4)	24	203	(121.8-284.2)	13	109.9	(50.2-169.7)	6	50.7	(10.1-91.3)	8	67.7	(20.8-114.5)	2	16.9	(0.0-40.4)	9	76.1	(26.4-125.8)	44	372.1	(262.1-482.0)
Age at diagnosis
20-29	23591.6	103	436.6	(352.3-520.9)	45	190.7	(135.0-246.5)	9	38.1	(13.2-63.1)	2	8.5	(0.0-20.2)	7	29.7	(7.7-51.7)	3	12.7	(0.0-27.1)	0	0	-	27	114.4	(71.3-157.6)	6	25.4	(5.1-45.8)	2	8.5	(0.0-20.2)	11	46.6	(19.1-74.2)
30-39	27776.2	259	932.5	(818.9-1046.0)	158	568.8	(480.1-657.5)	14	50.4	(24.0-76.8)	3	10.8	(0.0-23.0)	11	39.6	(16.2-63.0)	6	21.6	(4.3-38.9)	7	25.2	(6.5-43.9)	29	104.4	(66.4-142.4)	11	39.6	(16.2-63)	3	10.8	(0.0-23.0)	31	111.6	(72.3-150.9)
40-49	23644.8	420	1776.3	(1606.4-1946.2)	279	1180	(1041.5-1318.4)	38	160.7	(109.6-211.8)	8	33.8	(10.4-57.3)	30	126.9	(81.5-172.3)	16	67.7	(34.5-100.8)	10	42.3	(16.1-68.5)	33	139.6	(91.9-187.2)	4	16.9	(0.3-33.5)	4	16.9	(0.3-33.5)	36	152.3	(102.5-202.0)
50-59	14531.1	415	2855.9	(2581.2-3130.7)	272	1871.9	(1649.4-2094.3)	49	337.2	(242.8-431.6)	6	41.3	(8.3-74.3)	43	295.9	(207.5-384.4)	9	61.9	(21.5-102.4)	18	123.9	(66.6-181.1)	21	144.5	(82.7-206.3)	7	48.2	(12.5-83.9)	3	20.6	(0.0-44.0)	36	247.7	(166.8-328.7)
60-69	5931.06	289	4872.7	(4310.9-5434.4)	162	2731.4	(2310.8-3152.0)	30	505.8	(324.8-686.8)	4	67.4	(1.3-133.5)	26	438.4	(269.9-606.9)	19	320.3	(176.3-464.4)	7	118	(30.6-205.5)	12	202.3	(87.8-316.8)	3	50.6	(0.0-107.8)	12	202.3	(87.8-316.8)	44	741.9	(522.7-961.1)
70+	1964.1	183	9317.2	(7967.3-10667.2)	69	3513.1	(2684.1-4342.0)	21	1069.2	(611.9-1526.5)	1	50.9	(0.0-150.7)	20	1018.3	(572.0-1464.6)	29	1476.5	(939.1-2013.9)	3	152.7	(0.0-325.6)	2	101.8	(0.0-243.0)	6	305.5	(61-549.9)	11	560.1	(229.1-891.0)	42	2138.4	(1491.7-2785.1)
Income
Medicaid	4882.31	164	3359.1	(2845.0-3873.2)	90	1843.4	(1462.5-2224.2)	11	225.3	(92.2-358.4)	1	20.5	(0.0-60.6)	10	204.8	(77.9-331.8)	10	204.8	(77.9-331.8)	6	122.9	(24.6-221.2)	11	225.3	(92.2-358.4)	4	81.9	(1.6-162.2)	3	61.4	(0.0-131.0)	29	594	(377.8-810.2)
1st-5th quartile	22160.9	428	1931.3	(1748.4-2114.3)	263	1186.8	(1043.3-1330.2)	36	162.4	(109.4-215.5)	3	13.5	(0.0-28.9)	33	148.9	(98.1-199.7)	16	72.2	(36.8-107.6)	12	54.1	(23.5-84.8)	32	144.4	(94.4-194.4)	10	45.1	(17.2-73.1)	11	49.6	(20.3-79.0)	48	216.6	(155.3-277.9)
6th-10th quartile	22763.5	328	1440.9	(1285.0-1596.8)	186	817.1	(699.7-934.5)	30	131.8	(84.6-179.0)	3	13.2	(0.0-28.1)	27	118.6	(73.9-163.4)	23	101	(59.7-142.3)	3	13.2	(0.0-28.1)	28	123	(77.4-168.6)	7	30.8	(8.0-53.5)	7	30.8	(8.0-53.5)	44	193.3	(136.2-250.4)
11th-15th quartile	21170.5	321	1516.3	(1350.4-1682.1)	159	751	(634.3-867.8)	46	217.3	(154.5-280.1)	8	37.8	(11.6-64.0)	38	179.5	(122.4-236.6)	22	103.9	(60.5-147.3)	15	70.9	(35-106.7)	24	113.4	(68-158.7)	9	42.5	(14.7-70.3)	7	33.1	(8.6-57.6)	39	184.2	(126.4-242)
16-20th quartile	24972	410	1641.8	(1482.9-1800.8)	274	1097.2	(967.3-1227.2)	38	152.2	(103.8-200.6)	9	36	(12.5-59.6)	29	116.1	(73.9-158.4)	11	44	(18.0-70.1)	9	36	(12.5-59.6)	27	108.1	(67.3-148.9)	7	28	(7.3-48.8)	7	28	(7.3-48.8)	37	148.2	(100.4-195.9)
Missing	1489.51	18	1208.5	(650.2-1766.7)	13	872.8	(398.3-1347.2)	0	0	-	0	0	-	0	0	-	0	0	-	0	0	-	2	134.3	(0.0-320.4)	0	0	-	0	0	-	3	201.4	(0.0-429.3)
AIDS-defining illness within 6 months of HIV diagnosis
No	78523	1149	1463.3	(1378.7-1547.9)	589	750.1	(689.5-810.7)	135	171.9	(142.9-200.9)	16	20.4	(10.4-30.4)	119	151.5	(124.3-178.8)	70	89.1	(68.3-110)	40	50.9	(35.2-66.7)	92	117.2	(93.2-141.1)	30	38.2	(24.5-51.9)	28	35.7	(22.5-48.9)	165	210.1	(178.1-242.2)
Yes	18915.8	520	2749	(2512.7-2985.3)	396	2093.5	(1887.3-2299.7)	26	137.5	(84.6-190.3)	8	42.3	(13.0-71.6)	18	95.2	(51.2-139.1)	12	63.4	(27.5-99.3)	5	26.4	(3.3-49.6)	32	169.2	(110.6-227.8)	7	37	(9.6-64.4)	7	37	(9.6-64.4)	35	185	(123.7-246.3)
Highly active antiretroviral therapy
Never	10589.9	347	3276.7	(2931.9-3621.5)	104	982.1	(793.3-1170.8)	55	519.4	(382.1-656.6)	3	28.3	(0.0-60.4)	52	491	(357.6-624.5)	42	396.6	(276.7-516.5)	23	217.2	(128.4-305.9)	21	198.3	(113.5-283.1)	9	85	(29.5-140.5)	19	179.4	(98.7-260.1)	74	698.8	(539.6-858.0)
Ever	86848.9	1322	1522.2	(1440.1-1604.2)	881	1014.4	(947.4-1081.4)	106	122.1	(98.8-145.3)	21	24.2	(13.8-34.5)	85	97.9	(77.1-118.7)	40	46.1	(31.8-60.3)	22	25.3	(14.7-35.9)	103	118.6	(95.7-141.5)	28	32.2	(20.3-44.2)	16	18.4	(9.4-27.4)	126	145.1	(119.7-170.4)

## Sheet: S_Table_5
Table S5. Survival probability of HIV-infected people by year of diagnosis and years since diagnosis
	Disgnosis year
Years since diagnosis	2004-2008	2009-2013	2014-2018
1	96.4 (95.8-97.0)	95.3 (94.7-95.9)	96.8 (96.4-97.3)
2	94.6 (93.9-95.4)	93.6 (92.9-94.3)	95.4 (94.8-95.9)
3	93.0 (92.1-93.8)	92.5 (91.7-93.3)	94.6 (94.0-95.2)
4	91.6 (90.7-92.5)	91.5 (90.6-92.3)	93.8 (93.2-94.5)
5	90.8 (89.8-91.7)	90.7 (89.9-91.6)	93.4 (92.7-94.1)
6	89.5 (88.6-90.5)	89.9 (89.0-90.8)	92.8 (92.0-93.5)
7	88.4 (87.4-89.4)	89.0 (88.1-89.9)
8	87.1 (86.1-88.2)	88.2 (87.3-89.2)
9	86.0 (84.9-87.1)	87.5 (86.5-88.5)
10	85.0 (83.9-86.1)	86.8 (85.8-87.9)
11	83.9 (82.7-85.1)	86.0 (84.9-87.2)
12	82.8 (81.6-84.0)
13	81.7 (80.4-82.9)
14	80.7 (79.4-82.0)
15	79.6 (78.3-81.0)

## Sheet: S_Table_6
Table S6. Mean and median age at death of mortality and according to causes of mortality in HIV-infected people in Korea, 2004-2018
	All cause	AIDS	Cancer	AIDS-defining cancer	non-AIDS defining cancer	Cardiovascular	Liver disease	Suicide	Accident	Other infection	Others
	N=1669	N=985	N=161	N=24	N=137	N=82	N=45	N=124	N=37	N=35	N=200
Age at death, mean (median, standard deviation)	54.5 (54.0, 14.4)	52.8 (52.0. 13.0)	57.7 (57.0, 13,7)	51.1 (52.0, 12.6)	58.9 (58.0, 13.6)	64.7 (68.5, 15.3)	55.7 (55.0, 11.7)	46.0 (46.0, 13.3)	49.7 (47.0. 17.7)	66.1 (72, 16.1)	60.1 (62.0. 15.5)
